# Supplementary material for: Streptococcal taxonomy based on genome sequence analyses
Source: F1000Res. 2013 Mar 1;2:67. [Version 1] doi: 10.12688/f1000research.2-67.v1 (PMC3799547; doi:10.12688/f1000research.2-67.v1)
Supplement: Raw data: MLSA nucleotide sequences — Similarity values for the MLSA nucleotide sequences (lower left) and 16S rRNA gene sequences (upper right) for the Streptococcus strains. [file f1000research-2-865-s0000.tgz]

Archive with 1 entries (1 files):
- 16S_MLSA_similarity_values_FV.xls
