# Supplementary material for: Streptococcal taxonomy based on genome sequence analyses
Source: F1000Res. 2013 Mar 1;2:67. [Version 1] doi: 10.12688/f1000research.2-67.v1 (PMC3799547; doi:10.12688/f1000research.2-67.v1)
Supplement: Raw data: MLSA nucleotide sequences — Similarity values for the MLSA nucleotide sequences (lower left) and 16S rRNA gene sequences (upper right) for the Streptococcus strains. [file f1000research-2-865-s0000.tgz › 16S_MLSA_similarity_values_FV.xls]

## Sheet: 16S_MLSA_similarity_values_FV
Similarity values for the MLSA nucleotide sequences (lower left) and 16S rRNA gene sequences (upper right) for the Streptococcus.
		1	2	3	4	5	6	7	8	9	10	11	12	13	14	15	16	17	18	19	20	21	22	23	24	25	26	27	28	29	30	31	32	33	34	35	36	37	38	39	40	41	42	43	44	45	46	47	48
1	S. agalactiae A909		99.8374	99.9187	93.2752	94.945	93.3611	97.6946	94.9588	94.9609	94.8709	94.7709	94.7709	94.5067		95.3797	95.0434		92.2757	92.2757	95.0434	94.8677	94.8602	94.6088	94.61	94.4355	94.6959	94.6959	94.6099			94.61		94.4332	94.6959	94.6971	94.6971	94.5228	94.6971	94.6959		96.931	96.931	96.931	96.931	96.8464	96.931	96.931	96.8471
2	S. agalactiae NEM316	99.6		99.9187	93.2752	94.7709	93.1834	97.5274	94.7851	94.7873	94.6971	94.5964	94.5964	94.5067		95.3797	95.0434		92.2757	92.2757	95.0434	94.9546	94.7731	94.6088	94.61	94.4355	94.5217	94.5217	94.4355			94.61		94.4332	94.5217	94.5228	94.5228	94.5228	94.5228	94.5217		96.7617	96.7617	96.7617	96.7617	96.677	96.7617	96.7617	96.6776
3	S. agalactiae 2603VR	99.9	99.7		93.3639	94.858	93.2723	97.6111	94.872	94.8741	94.784	94.6837	94.6837	94.5941		95.4662	95.13		92.3657	92.3657	95.13	94.8677	94.8602	94.6959	94.6971	94.5228	94.6088	94.6088	94.5228			94.6971		94.5205	94.6088	94.61	94.61	94.6099	94.61	94.6088		96.8464	96.8464	96.8464	96.8464	96.7617	96.8464	96.8464	96.7624
4	S. anginosus F0211	69.9	69.9	69.9		96.8465	94.245	93.02	94.8656	94.8678	94.7775	96.8452	96.8452	95.3069		96.1671	94.1756		94.0805	94.0805	94.0003	94.2535	94.6043	94.0904	94.0879	94.0027	94.0027	94.0027	94.0027			94.0879		94.0916	94.0027	94.0002	94.0002	94.0904	94.0002	94.0027		93.9813	93.9813	93.9813	93.9813	93.8932	93.9813	93.9813	93.8944
5	S. bovis ATCC 700338	75.1	75.1	75.1	73.4		94.6926	94.4296	95.5599	95.5617	95.4728	99.756	99.756	96.1607		98.9367	95.3874		94.2558	94.2558	95.129	95.469	95.8996	95.1279	95.0402	95.0413	95.1289	95.2145	95.2145			94.9545		95.129	95.1289	95.1269	95.1269	95.1279	95.1269	95.2145		95.6387	95.6387	95.6387	95.6387	95.5525	95.6387	95.6387	95.724
6	S. downei F0415	70	70	70	69.7	74.5		92.8328	92.9191	92.9221	92.9221	94.6904	94.6904	94.341		93.818	93.639		93.1935	93.1935	93.639	93.5412	93.3611	93.2837	93.1935	93.1075	93.3723	93.3723	93.2851			93.1935		93.1046	93.3723	93.2822	93.2822	93.1963	93.2822	93.3723		93.8076	93.8076	93.8076	93.8076	93.7193	93.8076	93.8076	93.7206
7	S. dysgalactiae subsp. equisimilis GGS-124	74.3	74.4	74.3	69.2	73.5	70.7		94.6121	94.5238	94.3468	94.2545	94.2545	94.1644		94.1656	94.7036		91.7418	91.7418	94.7036	94.7872	94.6925	94.354	94.2654	94.1803	94.4412	94.4412	94.3551			94.2654		94.1779	94.4412	94.3528	94.3528	94.2678	94.3528	94.4412		96.5906	96.5906	96.5906	96.5906	96.5056	96.5906	96.5906	96.5063
8	S. equi subsp. equi 4047	72.6	72.6	72.6	67.9	70.8	71.3	78.1		99.9187	99.7558	95.6433	95.6433	93.9021		95.6506	93.3735		93.4554	93.4554	93.1962	93.2778	93.7152	93.1044	93.1059	93.0155	93.1933	93.1933	93.1933			93.1059		93.1059	93.1933	93.1947	93.1947	93.1044	93.1947	93.1933		95.9131	95.9131	95.9131	95.9131	95.8275	95.9131	95.9131	95.8284
9	S. equi subsp. zooepidemicus	72.6	72.7	72.7	68	70.8	71.1	77.9	97.6		99.8373	95.6451	95.6451	93.9047		95.6524	93.3763		93.3654	93.3654	93.1991	93.2807	93.7179	93.1947	93.1962	93.1059	93.2835	93.2835	93.2835			93.1962		93.1962	93.2835	93.2849	93.2849	93.1947	93.2849	93.2835		95.8266	95.8266	95.8266	95.8266	95.7409	95.8266	95.8266	95.7418
10	S. equi subsp. zooepidemicus MGCS10565	72.2	72.2	72.2	67.8	71	71.3	78.1	97.7	98.1		95.5562	95.5562	93.8127		95.5636	93.2835		93.2724	93.2724	93.1059	93.2807	93.7179	93.1015	93.103	93.0125	93.1904	93.1904	93.1904			93.103		93.103	93.1904	93.1919	93.1919	93.1015	93.1919	93.1904		95.7409	95.7409	95.7409	95.7409	95.6551	95.7409	95.7409	95.656
11	S. gallolyticus subsp. gallolyticus TX20005	75.6	75.6	75.6	73.5	98.2	74.8	73.3	71	70.9	71.1		100	96.1591		98.7718	95.129		94.3434	94.3434	95.0413	95.3855	95.8163	94.8687	94.7807	94.7818	95.0413	94.9555	94.9555			94.8666		94.8698	95.0413	94.8676	94.8676	94.8687	94.8676	94.9555		95.4661	95.4661	95.4661	95.4661	95.3797	95.4661	95.4661	95.5516
12	S. gallolyticus UCN34	75.5	75.6	75.5	73.4	98.2	74.7	73.4	70.9	70.9	70.9	99.8		96.1591		98.7718	95.129		94.3434	94.3434	95.0413	95.3855	95.8163	94.8687	94.7807	94.7818	95.0413	94.9555	94.9555			94.8666		94.8698	95.0413	94.8676	94.8676	94.8687	94.8676	94.9555		95.4661	95.4661	95.4661	95.4661	95.3797	95.4661	95.4661	95.5516
13	S. gordonii str. Challis substr. CH1	68.4	68.4	68.4	76.7	69.9	69.9	68.2	68.2	68.2	68.2	70.2	70.2			95.7285	97.1855		95.4793	95.4793	97.2692	97.0119	96.926	96.9323	96.8471	96.7638	96.9317	96.8478	96.7638			96.9311		96.7624	96.9317	96.7624	96.7624	96.8484	96.7624	96.8478		95.1198	95.1198	95.1198	95.1198	95.033	95.1198	95.1198	95.2055
14	S. infantis SK1302	69.5	69.6	69.6	77.2	72.6	69.2	69.3	68	67.9	68	73	72.9	76
15	S. infantarius subsp. infantarius ATCC BAA-102	75.5	75.6	75.5	72.5	89.5	74.5	73.7	71.2	71	71.1	90.1	90	70.5	72.7		94.8645		94.602	94.602	94.8645	95.2065	95.6388	94.6031	94.5147	94.5158	94.5158	94.5158	94.5158			94.5147		94.6043	94.5158	94.4273	94.4273	94.6031	94.4273	94.5158		95.6406	95.6406	95.6406	95.6406	95.5544	95.6406	95.6406	95.7258
16	S. mitis B6	69.1	69.1	69.1	76.6	72.5	69.4	68.5	68	67.9	68	72.5	72.5	76.8	86.8	72.5			93.2879	93.2879	99.756	97.8607	97.4421	99.5928	99.511	99.4294	99.4294	99.5111	99.4294			99.4293		99.4292	99.4294	99.4292	99.4292	99.5112	99.4292	99.5111		94.6814	94.6814	94.6814	94.6814	94.594	94.6814	94.6814	94.5951
17	S. mitis SK321	68.4	68.5	68.5	77.2	72.8	69.4	68.5	67.3	67.4	67.4	72.9	72.8	76.7	86.8	72.9	95
18	S. mutans NN2025	73.1	73.2	73.1	72.5	77.4	74	73.2	72.1	72	72.1	77.7	77.6	70.5	71	77.2	70.3	70.5		100	93.2879	93.4636	93.1934	93.1963	93.2865	93.1075	93.1075	93.1075	93.1075			93.2865		93.1978	93.1075	93.1978	93.1978	93.1963	93.1978	93.1075		92.5518	92.5518	92.5518	92.5518	92.6415	92.5518	92.5518	92.4636
19	S. mutans UA159	73.1	73.2	73.1	72.4	77.4	74.1	73.2	72.1	72	72.1	77.6	77.6	70.6	71	77.1	70.2	70.5	99.6		93.2879	93.4636	93.1934	93.1963	93.2865	93.1075	93.1075	93.1075	93.1075			93.2865		93.1978	93.1075	93.1978	93.1978	93.1963	93.1978	93.1075		92.5518	92.5518	92.5518	92.5518	92.6415	92.5518	92.5518	92.4636
20	S. oralis ATCC 35037	69.2	69.1	69.2	77.3	73.2	69.5	69.1	67.8	67.6	67.9	73.4	73.3	76.3	88.3	73.2	91.4	91.9	70.8	71		97.7777	97.3587	99.3476	99.2655	99.1838	99.3475	99.2657	99.1838			99.3473		99.1835	99.3475	99.1835	99.1835	99.2658	99.1835	99.2657		94.6814	94.6814	94.6814	94.6814	94.594	94.6814	94.6814	94.5951
21	S. parasanguinis ATCC 15912	68.5	68.5	68.5	75	72	68.8	68.6	67.2	67.1	67.3	72.5	72.5	75.1	77.9	72.2	78.3	78.3	69.2	69.1	78.5		99	97.4426	97.3582	97.4421	97.3593	97.4426	97.5259			97.2748		97.2742	97.3593	97.3582	97.3582	97.5259	97.3582	97.4426		94.594	94.594	94.594	94.594	94.5066	94.594	94.594	94.6803
22	S. parasanguinis F0405	68.1	68.1	68.1	75.1	72	68.8	68.4	66.7	66.7	66.9	72.3	72.3	75.1	78.3	72	78.4	78.5	69	68.9	79	95		97.0217	96.9367	96.8536	96.938	97.0217	96.938			96.8529		96.8523	96.938	96.9367	96.9367	96.938	96.9367	97.0217		95.4605	95.4605	95.4605	95.4605	95.3739	95.4605	95.4605	95.546
23	S. pneumoniae AP200	69.2	69.2	69.3	77	72.7	69.5	68.9	67.8	67.9	68	72.9	72.8	76.3	86.7	72.5	93.1	93.5	70.8	70.8	91.1	78.2	78.3		99.9187	99.8374	99.8374	99.9187	99.8374			99.8374		99.8373	99.8374	99.8373	99.8373	99.9187	99.8373	99.9187		94.3302	94.3302	94.3302	94.3302	94.2425	94.3302	94.3302	94.2436
24	S. pneumoniae ATCC 700669	69	68.9	69	76.8	72.6	69.5	68.7	67.7	67.8	67.9	72.7	72.7	76.4	86.6	72.5	93.1	93.7	70.6	70.6	91	78	78.4	99.3		99.7559	99.7559	99.8373	99.7559			99.9187		99.7558	99.7559	99.9187	99.9187	99.8374	99.9187	99.8373		94.3314	94.3314	94.3314	94.3314	94.2437	94.3314	94.3314	94.2449
25	S. pneumoniae CGSP14	69.2	69.1	69.3	77.1	72.6	69.6	68.8	67.8	67.9	68.1	72.7	72.7	76.3	86.7	72.4	92.9	93.5	70.7	70.7	91.1	78.2	78.5	99.5	99.3		99.6745	99.756	99.8374			99.6745		99.6744	99.6745	99.6744	99.6744	99.9187	99.6744	99.756		94.1558	94.1558	94.1558	94.1558	94.0679	94.1558	94.1558	94.0691
26	S. pneumoniae D39	69.1	69	69.1	76.9	72.6	69.5	68.7	67.7	67.8	67.9	72.7	72.7	76.3	86.7	72.4	92.9	93.6	70.6	70.5	91	78	78.4	99.4	99.8	99.5		99.9187	99.8374			99.8373		99.6744	100	99.8374	99.8374	99.756	99.8374	99.9187		94.4178	94.4178	94.4178	94.4178	94.3302	94.4178	94.4178	94.3314
27	S. pneumoniae G54	69.1	69	69.1	76.9	72.5	69.4	68.8	67.7	67.8	67.9	72.7	72.6	76.2	86.6	72.4	92.9	93.4	70.6	70.6	91	78	78.3	99.7	99.4	99.6	99.5		99.9187			99.7559		99.7559	99.9187	99.9187	99.9187	99.8374	99.9187	100		94.4178	94.4178	94.4178	94.4178	94.3302	94.4178	94.4178	94.3314
28	S. pneumoniae Hungary19A-6	69	69	69	77.2	72.3	69.3	68.6	67.7	67.8	68	72.5	72.4	76.4	86.9	72.4	93.4	93.9	70.6	70.5	91.4	78.4	78.8	97.1	97.1	97.2	97.2	97.1				99.6745		99.6744	99.8374	99.8374	99.8374	99.9187	99.8374	99.9187		94.3314	94.3314	94.3314	94.3314	94.2436	94.3314	94.3314	94.2448
29	S. pneumoniae INV104	69	69	69	77	72.5	69.4	68.7	67.8	67.8	68	72.7	72.7	76.4	86.7	72.3	93	93.6	70.6	70.6	91	78.1	78.5	99.2	99.2	99.2	99.3	99.2	97.2
30	S. pneumoniae INV200	69.2	69.1	69.3	77.1	72.6	69.6	68.8	67.8	67.9	68.1	72.7	72.7	76.3	86.7	72.4	92.9	93.5	70.7	70.7	91.1	78.2	78.5	99.5	99.3	100	99.5	99.6	97.2	99.2
31	S. pneumoniae JJA	69	68.9	69	76.9	72.5	69.6	68.8	67.6	67.7	67.9	72.6	72.5	76.7	86.3	72.1	93.1	93.4	70.5	70.5	90.6	77.9	78.1	98.1	98.6	98.1	98.4	98.1	95.9	98.1	98.1			99.6743	99.8373	99.8374	99.8374	99.756	99.8374	99.7559		94.3314	94.3314	94.3314	94.3314	94.2437	94.3314	94.3314	94.2449
32	S. pneumoniae OXC141	69	68.8	69	76.6	72.6	69.4	68.7	67.6	67.7	67.9	72.8	72.7	76.3	86.5	72.3	93.1	93.6	70.6	70.6	91.1	78	78.4	99.3	99.6	99.2	99.6	99.4	97.1	99.3	99.2	98.4
33	S. pneumoniae P1031	69.3	69.2	69.3	76.9	72.6	69.6	68.8	67.6	67.7	67.9	72.8	72.7	76.4	86.7	72.5	92.9	93.5	70.7	70.7	91.1	78.1	78.4	99.6	99.5	99.5	99.6	99.6	97.1	99.2	99.5	98.2	99.4		99.6744	99.6743	99.6743	99.7559	99.6743	99.7559		94.1534	94.1534	94.1534	94.1534	94.0654	94.1534	94.1534	94.0666
34	S. pneumoniae R6	69.1	69	69.1	76.9	72.6	69.5	68.7	67.7	67.8	67.9	72.7	72.7	76.3	86.7	72.4	92.9	93.6	70.6	70.5	91	78	78.4	99.4	99.8	99.5	100	99.5	97.2	99.3	99.5	98.4	99.6	99.6		99.8374	99.8374	99.756	99.8374	99.9187		94.4178	94.4178	94.4178	94.4178	94.3302	94.4178	94.4178	94.3314
35	S. pneumoniae Taiwan19F-14	69.2	69.2	69.3	77.2	72.7	69.5	68.8	67.9	68	68.1	72.8	72.7	76.4	86.7	72.5	92.8	93.3	70.8	70.8	91	78.2	78.5	99.5	99.1	99.4	99.2	99.3	97	99.1	99.4	97.8	98.9	99.3	99.2		100	99.7559	100	99.9187		94.419	94.419	94.419	94.419	94.3314	94.419	94.419	94.3326
36	S. pneumoniae TCH843119A	69.1	69.1	69.1	77.1	72.6	69.5	68.8	67.8	67.8	68	72.7	72.7	76.3	86.7	72.5	92.8	93.3	70.8	70.8	91	78.1	78.3	99.5	99.4	99.2	99.3	99.3	96.9	99.1	99.2	98.1	99	99.4	99.3	99.6		99.7559	100	99.9187		94.419	94.419	94.419	94.419	94.3314	94.419	94.419	94.3326
37	S. pneumoniae TIGR4	69.1	69	69.1	77	72.5	69.5	68.8	67.7	67.8	67.9	72.7	72.6	76.3	86.6	72.3	92.9	93.5	70.6	70.6	91	78	78.3	99.5	99.3	99.7	99.5	99.6	97.2	99.2	99.7	98.1	99.3	99.7	99.5	99.3	99.3		99.7559	99.8374		94.2436	94.2436	94.2436	94.2436	94.1558	94.2436	94.2436	94.157
38	S. pneumoniae 670-6B	69.1	69	69.1	76.9	72.5	69.7	68.8	67.6	67.6	67.8	72.7	72.6	76.3	86.7	72.2	93.5	93.9	70.6	70.5	91.2	78.2	78.6	98.3	98.4	98.3	98.4	98.4	97.5	98.3	98.3	97.3	98.4	98.4	98.4	97.9	98	98.4		99.9187		94.419	94.419	94.419	94.419	94.3314	94.419	94.419	94.3326
39	S. pneumoniae 70585	69	68.9	69	76.8	72.5	69.4	68.7	67.6	67.7	67.8	72.7	72.6	76.3	86.6	72.3	93	93.6	70.6	70.5	91	77.8	78.3	99.3	99.7	99.2	99.6	99.3	97.2	99.3	99.2	98.6	99.6	99.4	99.6	98.9	99.2	99.4	98.4			94.4178	94.4178	94.4178	94.4178	94.3302	94.4178	94.4178	94.3314
40	S. pseudoporcinus SPIN 20026	74.2	74.3	74.2	68.8	73.6	69.8	76.8	75.9	75.3	75.7	73.7	73.7	67.5	67.9	73.6	68	67.8	73.9	73.7	67.9	68	67.5	67.9	67.9	67.9	67.8	67.8	67.9	67.9	67.9	67.9	67.8	67.9	67.8	67.9	67.9	67.8	67.8	67.8
41	S. pyogenes MGAS315	74.1	74.2	74.1	69.5	73.4	70.7	89	77.3	76.8	77	73.4	73.4	68.7	69.2	73.6	69.8	69.6	72.9	72.8	69.4	68.3	68.3	69.9	69.6	69.6	69.5	69.6	69.8	69.7	69.6	69.6	69.6	69.7	69.5	69.7	69.8	69.6	69.7	69.6	77.2		100	100	100	99.9187	100	100	99.9187
42	S. pyogenes MGAS2096	74	74.1	74	69.7	73.2	70.6	88.8	77.1	76.7	76.9	73.2	73.2	68.7	69.1	73.6	69.6	69.5	72.9	72.8	69.3	68.4	68.3	69.8	69.5	69.6	69.5	69.6	69.7	69.6	69.6	69.6	69.5	69.6	69.5	69.6	69.7	69.6	69.7	69.6	77.1	98.9		100	100	99.9187	100	100	99.9187
43	S. pyogenes MGAS5005	73.9	74	74	69.6	73.4	70.8	89	77.3	76.9	77	73.4	73.4	68.7	69.3	73.6	69.7	69.6	72.9	72.9	69.4	68.2	68.2	69.8	69.6	69.6	69.5	69.6	69.8	69.7	69.6	69.6	69.6	69.7	69.5	69.6	69.7	69.6	69.7	69.6	77.2	99.1	99.2		100	99.9187	100	100	99.9187
44	S. pyogenes MGAS6180	74.1	74.2	74.2	69.8	73.3	70.9	89.2	77.2	76.8	77	73.3	73.3	68.7	69.4	73.7	69.8	69.7	72.9	72.9	69.5	68.4	68.4	69.9	69.6	69.7	69.6	69.7	69.8	69.7	69.7	69.7	69.6	69.7	69.6	69.7	69.8	69.6	69.8	69.7	77.2	99.3	99.2	99.3		99.9187	100	100	99.9187
45	S. pyogenes MGAS8232	74.1	74.2	74.2	69.4	73.3	70.7	88.8	77.1	76.8	76.9	73.3	73.3	68.7	69.1	73.6	69.6	69.5	72.8	72.8	69.3	68.2	68.3	69.8	69.5	69.6	69.5	69.6	69.6	69.6	69.6	69.5	69.5	69.6	69.5	69.6	69.7	69.6	69.7	69.6	77.1	99.2	99.3	99	99.2		99.9187	99.9187	99.8374
46	S. pyogenes MGAS9429	74	74.1	74	69.7	73.2	70.6	88.8	77.1	76.7	76.9	73.2	73.2	68.7	69.1	73.6	69.6	69.5	72.9	72.8	69.3	68.4	68.3	69.8	69.5	69.6	69.5	69.6	69.7	69.6	69.6	69.6	69.5	69.6	69.5	69.6	69.7	69.6	69.7	69.6	77.1	98.9	100	99.2	99.2	99.3		100	99.9187
47	S. pyogenes MGAS10270	74	74.1	74	69.6	73.3	70.9	88.9	77	76.8	77	73.3	73.2	68.7	69.2	73.7	69.8	69.5	72.8	72.8	69.4	68.4	68.4	69.9	69.6	69.7	69.6	69.7	69.8	69.7	69.7	69.6	69.6	69.7	69.6	69.6	69.8	69.6	69.8	69.7	77.2	99.1	99.2	99.4	99.4	99.4	99.2		99.9187
48	S. pyogenes MGAS10394	74.1	74.2	74.1	69.4	73.4	70.8	88.8	77.2	76.9	77	73.4	73.3	68.8	69.2	73.7	69.7	69.5	72.9	72.9	69.3	68.3	68.3	69.8	69.6	69.6	69.5	69.6	69.7	69.7	69.6	69.6	69.6	69.7	69.5	69.6	69.7	69.6	69.7	69.6	77.1	99.2	99.4	99.1	99.3	99.9	99.4	99.5
49	S. pyogenes MGAS10750	74	74.1	74	69.6	73.4	70.7	88.7	77.3	76.7	77	73.4	73.3	68.8	69.1	73.7	69.6	69.4	72.8	72.8	69.3	68.3	68.2	69.8	69.5	69.6	69.4	69.6	69.7	69.6	69.6	69.5	69.5	69.6	69.4	69.5	69.7	69.5	69.7	69.6	77	99	99.2	99.1	99.2	99.1	99.2	99.1	99.2
50	S. pyogenes M1 GAS	73.9	74	73.9	69.6	73.4	70.8	88.9	77.3	76.9	77.1	73.4	73.4	68.7	69.3	73.6	69.7	69.5	72.9	72.8	69.4	68.2	68.2	69.8	69.5	69.6	69.5	69.6	69.8	69.6	69.6	69.6	69.5	69.6	69.5	69.6	69.7	69.6	69.7	69.6	77.2	99	99.2	100	99.2	99	99.2	99.3	99.1
51	S. pyogenes NZ131	73.9	74	73.9	69.5	73.4	70.8	88.9	77.1	76.7	76.8	73.5	73.4	68.7	69.3	73.6	69.6	69.5	72.8	72.8	69.4	68.4	68.4	69.8	69.5	69.6	69.5	69.6	69.7	69.6	69.6	69.5	69.5	69.6	69.5	69.6	69.7	69.6	69.7	69.6	77.2	99.1	99.3	99.6	99.3	99.1	99.3	99.3	99.2
52	S. pyogenes SSI-1	74.1	74.2	74.1	69.5	73.4	70.7	89	77.3	76.8	77	73.4	73.4	68.7	69.2	73.6	69.8	69.6	72.9	72.8	69.4	68.3	68.3	69.9	69.6	69.6	69.5	69.6	69.8	69.7	69.6	69.6	69.6	69.7	69.5	69.7	69.8	69.6	69.7	69.6	77.2	100	98.9	99.1	99.3	99.2	98.9	99.1	99.2
53	S. pyogenes str. Manfredo	73.9	74	74	69.3	73.3	70.8	88.9	77.2	76.9	76.9	73.3	73.2	68.7	69.1	73.5	69.7	69.4	72.8	72.8	69.3	68.2	68.3	69.8	69.5	69.6	69.4	69.6	69.6	69.6	69.6	69.5	69.5	69.6	69.4	69.5	69.7	69.5	69.7	69.6	77.3	99.1	99	99.2	99.1	99.6	99	99.3	99.7
54	S. salivarius SK126	72.6	72.7	72.6	70.7	77.3	74.3	72.3	70.9	70.9	70.9	77.6	77.5	70.1	72.5	78	72.3	72.3	74.7	74.6	72.2	70.8	70.4	72.1	72.1	72.2	72.1	72	72.7	72	72.2	71.9	71.9	72.1	72.1	72.3	72.2	72	72	72	70.9	72.4	72.4	72.5	72.4	72.3	72.4	72.4	72.4
55	S. sanguinis ATCC 49296	68.5	68.5	68.5	77.1	72.7	69.6	69.1	67.8	68	68	72.9	72.8	76.1	87.4	72.9	92	92.4	70.5	70.6	95	78.5	78.7	91.3	91.3	91.3	91.3	91.3	91.9	91.3	91.3	91.3	91.3	91.4	91.3	91.2	91.3	91.3	91.6	91.3	67.6	69.4	69.4	69.4	69.5	69.3	69.4	69.4	69.3
56	S. sanguinis SK36	68.4	68.4	68.4	77.5	70.3	69.4	68.2	68.5	68.2	68.4	70.4	70.4	83.7	75.8	70.6	76.7	76.8	70.1	70	76.9	74.6	75	76.7	76.8	76.7	76.8	76.7	76.5	76.7	76.7	76.8	76.7	76.7	76.8	76.6	76.6	76.6	76.9	76.7	67.7	68.4	68.3	68.3	68.4	68.4	68.3	68.4	68.4
57	S. sanguinis VMC66	68.6	68.6	68.6	78	70.3	69.5	68.5	68.6	68.3	68.4	70.3	70.3	83.8	76.2	70.5	76.8	76.8	70.5	70.5	76.9	74.4	75.1	76.6	76.6	76.6	76.6	76.6	76.4	76.6	76.6	76.8	76.5	76.6	76.6	76.6	76.6	76.5	76.6	76.6	67.6	68.6	68.7	68.7	68.8	68.7	68.7	68.7	68.7
58	S. suis BM407	70.5	70.7	70.6	72.7	74.2	70.8	69.1	68.8	68.5	68.5	74.3	74.4	73.1	75.4	73.5	74.5	75.1	71.3	71.2	75.6	72.5	72.9	74.2	74.3	74.2	74.2	74.2	74.6	74.2	74.2	74.4	74.2	74.3	74.2	74.1	74.2	74.2	74.5	74.3	68.3	69.1	69.3	69.2	69.4	69.2	69.3	69.3	69.2
59	S. suis GZ1	69.1	69.3	69.2	71.5	72.9	69.5	67.8	67.7	67.4	67.5	73	73.1	71.7	74.2	72.3	73.1	73.8	70.1	70	74.3	71.2	71.6	73	73.1	73	73	73	73.4	73	73	73.2	73	73.1	73	72.9	72.9	73	73.2	73.1	67.1	67.8	67.9	67.9	68.1	67.8	67.9	68	67.9
60	S. suis P17	70.6	70.7	70.6	72.7	74.2	70.8	69.1	68.8	68.5	68.6	74.4	74.5	73.1	75.4	73.6	74.5	75.1	71.3	71.2	75.6	72.5	72.9	74.3	74.3	74.2	74.2	74.2	74.6	74.2	74.2	74.5	74.3	74.4	74.2	74.2	74.2	74.3	74.5	74.3	68.3	69.1	69.3	69.2	69.4	69.2	69.3	69.3	69.2
61	S. suis SC84	70.6	70.7	70.6	72.7	74.2	70.8	69.1	68.8	68.5	68.5	74.4	74.5	73.1	75.4	73.6	74.5	75.1	71.3	71.2	75.6	72.5	72.9	74.2	74.3	74.2	74.2	74.2	74.6	74.2	74.2	74.4	74.2	74.3	74.2	74.1	74.2	74.2	74.5	74.3	68.4	69.1	69.3	69.2	69.4	69.2	69.3	69.3	69.2
62	S. thermophilus CNRZ1066	73.1	73.3	73.2	70.7	77.5	73.1	71.9	71.1	71	70.9	77.8	77.7	70.2	72.1	77.7	72	72.1	75	74.9	72.2	70.3	70.4	72.2	72.1	72.2	72.1	72.1	72.7	72.3	72.2	72.1	72	72.3	72.1	72.4	72.3	72.1	72.2	72.1	71.3	72.3	72.2	72.3	72.3	72.1	72.2	72.2	72.2
62	S. thermophilus LMD-9	73	73.2	73.1	70.5	77.4	73	71.9	71	70.9	70.8	77.6	77.6	70.2	71.9	77.6	71.8	71.9	75	74.8	72	70.1	70.2	72	71.9	72	71.9	71.8	72.5	72	72	71.8	71.8	72	71.9	72.2	72.1	71.9	72	71.9	71.2	72.3	72.3	72.4	72.3	72.2	72.3	72.2	72.2
64	S. thermophilus LMG 18311	73.2	73.3	73.3	70.6	77.5	73.1	72	71.1	71	71	77.8	77.7	70.2	72.1	77.8	72	72.1	75.1	74.9	72.1	70.2	70.3	72.2	72.1	72.2	72.1	72	72.7	72.2	72.2	72	72	72.2	72.1	72.4	72.2	72.1	72.2	72.1	71.3	72.4	72.3	72.4	72.3	72.2	72.3	72.2	72.3
65	S. thermophilus ND03	73.1	73.3	73.2	70.6	77.4	73	72	71.1	70.9	70.9	77.6	77.6	70.2	71.9	77.6	71.9	71.9	75	74.9	72	70.2	70.2	72	71.9	72	71.9	71.9	72.5	72.1	72	71.9	71.8	72.1	71.9	72.2	72.1	71.9	72.1	71.9	71.2	72.4	72.4	72.4	72.4	72.2	72.4	72.3	72.3
66	S. uberis 0140J	74	74.1	74.1	70.2	74.6	71.1	76.2	75.5	74.9	75.2	74.8	74.8	67.6	68.3	74.2	67.8	68.2	74	74	68.2	68	67.6	68.7	68.5	68.8	68.5	68.6	68.5	68.7	68.8	68.4	68.4	68.6	68.5	68.9	68.7	68.6	68.5	68.4	79.1	76.5	76.5	76.5	76.5	76.4	76.5	76.4	76.4
67	S. vestibularis F0396	72.8	73	72.8	70.5	77.4	73.7	72.2	70.9	71	70.9	77.7	77.7	70.1	71.5	77.8	71.9	72.1	74.7	74.5	72	70.3	70.2	71.9	71.9	72	71.9	71.8	72.5	72	72	71.8	71.8	72	71.9	72.2	72	71.9	72	71.8	71.2	72.5	72.4	72.5	72.5	72.4	72.4	72.5	72.4
[truncated: 19 more columns]
