# Supplementary material for: Streptococcal taxonomy based on genome sequence analyses
Source: F1000Res. 2013 Mar 1;2:67. [Version 1] doi: 10.12688/f1000research.2-67.v1 (PMC3799547; doi:10.12688/f1000research.2-67.v1)
Supplement: Raw data: average amino acid identiy — Percentage of average amino acid identity (AAI) between Streptococcus strains. [file f1000research-2-865-s0001.tgz › AAI_FV.xls]

## Sheet: AAI_FV
Percentage of average amino acid identity (AAI) between Streptococcus.
		1	2	3	4	5	6	7	8	9	10	11	12	13	14	15	16	17	18	19	20	21	22	23	24	25	26	27	28	29	30	31	32	33	34	35	36	37	38	39	40	41	42	43	44	45	46	47	48
1	S. agalactiae A909
2	S. agalactiae NEM316	98.1487
3	S. agalactiae 2603VR	98.4088	98.1534
4	S. anginosus F0211	68.5959	68.1406	68.4129
5	S. bovis ATCC 700338	72.7689	72.7674	73.1791	69.5278
6	S. downei F0415	69.978	69.848	69.8638	68.2978	73.9744
7	S. dysgalactiae subsp. equisimilis GGS-124	73.0271	72.9803	73.0364	68.5518	69.2708	69.7108
8	S. equi subsp. equi 4047	72.0042	71.8548	72.2201	69.1682	73.5758	70.6006	79.9058
9	S. equi subsp. zooepidemicus	70.9707	71.7679	71.9347	68.8408	75.0556	70.3982	80.2244	96.352
10	S. equi subsp. zooepidemicus MGCS10565	71.1391	71.4959	71.5985	68.2815	77.5455	70.1674	79.8121	96.51	96.9109
11	S. gallolyticus subsp. gallolyticus TX20005	72.5384	72.4676	72.9909	68.922	97.7747	71.4153	72.7283	72.614	72.216	72.2222
12	S. gallolyticus UCN34	72.8403	72.4334	72.9921	69.0546	98.454	71.308	72.5386	72.4856	72.3952	72.1726	98.5707
13	S. gordonii str. Challis substr. CH1	68.7669	68.7362	68.4107	77.4356	69.2903	68.468	68.8149	68.6328	68.3651	68.4318	69.5615	69.6917
14	S. infantis SK1302	69.0409	69.0164	69.0157	75.262	68.7381	68.7036	68.9136	68.822	68.657	68.4995	69.5982	69.4369	75.826
15	S. infantarius subsp. infantarius ATCC BAA-102	72.6859	72.6262	72.5282	69.2452	89.5	71.664	72.4302	72.8637	72.3723	72.1398	86.5513	86.4382	69.5391	69.4381
16	S. mitis B6	68.1142	68.2308	68.2834	75.1832	71.3714	68.3252	68.565	68.363	68.0314	67.9437	69.8672	69.6962	75.8589	84.119	69.678
17	S. mitis SK321	68.79	68.6685	68.5278	75.3767	68.1071	68.6086	68.536	68.4759	68.4567	68.3496	69.2413	69.2588	76.6138	86.4618	69.85	95.1509
18	S. mutans NN2025	71.7243	71.53	71.2912	69.5457	74.4516	70.6592	70.7991	71.3684	71.0687	71.0396	73.1762	73.5262	69.0079	69.3435	73.0362	69.1857	68.927
19	S. mutans UA159	71.6817	71.5449	71.6037	69.9608	72.2424	70.7167	70.786	71.4392	71.0656	71.183	73.5108	73.5485	69.061	69.1301	72.9833	69.4238	69.1129	98.684
20	S. oralis ATCC 35037	68.5507	68.5141	68.5499	75.5324	68.92	68.6597	69.0178	68.6221	68.2229	68.2024	69.8552	69.6962	76.5272	86.5615	69.5512	90.0175	90.4468	69.4541	69.6079
21	S. parasanguinis ATCC 15912	68.0106	67.943	67.8245	74.0423	69.1795	68.3017	68.0803	67.9344	67.8821	67.7978	69.1152	69.138	74.8091	76.3758	69.3377	75.4875	75.838	69.0375	68.9996	75.6639
22	S. parasanguinis F0405	68.4293	68.4989	68.1406	74.3279	70.5588	68.5403	68.4636	67.9934	68.0609	67.8103	69.3894	69.4423	74.9462	76.231	69.3932	75.7922	76.0185	69.2025	69.0837	75.7376	95.4364
23	S. pneumoniae AP200	67.7991	67.8846	68.3013	74.6805	70.9512	68.1149	68.2499	67.8813	67.9084	67.6604	68.866	68.8525	75.73	85.0751	68.9389	92.3734	92.3351	68.9229	68.9647	88.7762	75.1585	75.2829
24	S. pneumoniae ATCC 700669	67.8741	67.8871	68.2142	75.3789	75.4324	68.2966	68.2606	68.0849	68.0238	67.9121	69.6004	69.5291	76.0186	84.7772	69.2264	92.9219	92.4915	68.949	68.9771	88.8067	75.1959	75.3496	97.8875
25	S. pneumoniae CGSP14	68.1942	67.818	68.9089	74.989	80.8537	68.1383	68.2102	68.0779	67.9923	67.6574	69.7064	69.624	75.6169	84.7714	68.966	92.6336	92.1802	68.9784	69.131	88.662	74.9698	75.2271	97.1934	97.5715
26	S. pneumoniae D39	68.2822	68.1659	68.4197	75.3538	71	68.4939	68.6209	68.0864	68.007	67.7545	69.3064	69.1977	76.2845	85.5646	69.4976	92.8363	92.8455	69.2149	69.1888	89.3097	75.6312	75.6915	98.1757	97.7904	97.8784
27	S. pneumoniae G54	68.5618	68.1418	68.8196	75.151	75.0286	68.2472	68.4732	68.1904	67.9775	67.7867	69.5323	69.4152	76.2378	85.1727	69.2615	92.8625	92.7106	69.153	69.2118	88.9504	75.3623	75.5039	98.1684	97.4762	97.7663	97.6311
28	S. pneumoniae Hungary19A-6	68.208	68.1759	68.9243	75.2761	78.5152	68.4618	68.4461	68.1398	68.2262	68.0303	69.7154	69.7242	75.9692	85.1605	69.283	92.9654	92.4079	69.3734	69.4458	88.8243	75.2912	75.5863	97.7225	97.3214	97.5667	97.5871	97.7264
29	S. pneumoniae INV104	68.2777	68.2047	68.5207	75.271	71.1622	68.3787	68.274	68.1914	68.0816	67.8627	69.3128	69.3293	76.231	85.2841	69.4665	93.2712	92.8439	69.2764	69.2263	89.1154	75.4619	75.724	98.3506	98.1396	98.1445	97.7444	98.1105	97.7396
30	S. pneumoniae INV200	68.3238	68.233	68.4336	75.2817	72.5	68.2863	68.3289	68.2988	68.2924	67.8991	69.2326	69.2098	75.8942	85.2293	69.3197	93.1811	92.5665	69.0275	68.9801	88.9813	75.4088	75.6012	97.6065	97.7018	98.9022	97.5085	97.6864	97.5382	97.6554
31	S. pneumoniae JJA	68.2465	67.9267	68.2031	75.0303	71.303	68.2287	68.1486	68.2055	68.1846	67.5954	69.123	69.15	75.7477	84.8091	68.9314	92.7921	92.3686	68.8577	68.8504	88.777	75.2657	75.3947	97.7185	98.2197	97.8524	97.4896	97.6991	97.2107	97.553	97.5245
32	S. pneumoniae OXC141	68.3735	68.4671	68.5722	75.5333	71.6129	68.6177	68.6765	68.3349	68.3465	68.0391	69.2517	69.2662	76.4811	85.8692	69.5587	93.4126	92.9628	69.2977	69.3268	89.6255	75.6748	75.8872	98.1185	98.0219	98.3262	98.1374	98.1743	97.7246	98.0632	98.2893	98.0596
33	S. pneumoniae P1031	68.3753	68.0744	68.8975	75.4398	75.325	68.3216	68.3863	68.0821	68.0588	67.8942	69.6109	69.6075	76.301	85.1352	69.3317	92.655	92.2486	69.2653	69.3749	88.993	75.5718	75.692	97.5353	97.5903	97.8116	97.8443	97.7515	97.5282	97.6449	97.4578	97.6611	97.3539
34	S. pneumoniae R6	68.4593	68.1702	68.6835	75.3162	72.1562	68.4119	68.4401	68.0108	67.9454	67.4553	69.2019	69.1023	76.2591	85.195	69.3625	92.4023	92.8854	69.1723	69.2162	89.1252	75.4991	75.5905	98.0941	97.5767	97.8476	99.3996	97.9441	97.828	97.6967	97.5524	97.9185	97.7213	98.0661
35	S. pneumoniae Taiwan19F-14	68.5951	68.3067	69.2498	75.2361	72.4634	68.4971	68.4251	68.3319	68.3018	68.0486	69.5348	69.5493	76.4356	85.46	69.238	92.6301	92.445	69.347	69.4076	89.1737	75.6492	75.8531	97.7823	97.557	97.7314	98.0277	97.7191	97.6307	97.1548	97.6053	97.9519	97.6712	97.8054	97.9998
36	S. pneumoniae TCH843119A	68.4969	68.0663	69.0389	75.127	74.7442	68.3631	68.1944	68.2452	68.2366	67.6636	69.555	69.3701	76.3544	85.079	69.0195	92.2878	92.2361	68.9151	69.0312	89.0153	75.3697	75.5551	97.5784	97.5785	97.5117	97.6177	97.4135	97.5206	97.046	97.3783	97.6474	97.3954	97.5598	97.7838	98.5679
37	S. pneumoniae TIGR4	68.1612	67.8009	68.2418	75.0645	69.6111	68.3869	68.2594	68.2972	68.086	67.7786	69.0786	68.9695	75.8737	84.9098	69.1345	93.0703	92.7102	68.9688	69.0572	88.9226	75.2255	75.5676	98.189	97.8989	98.0212	97.877	97.8702	97.7044	97.7149	97.7137	97.9725	97.6006	97.53	97.8492	97.6631	97.9306
38	S. pneumoniae 670-6B	68.3241	67.8191	68.6677	74.8903	74.0652	68.1144	67.8692	67.9489	67.8684	67.5472	69.3214	69.1766	76.0291	84.7175	68.6973	92.0931	91.6976	69.2724	69.3395	88.5324	75.3138	75.3874	97.1246	97.0563	97.3472	97.2759	97.167	96.9956	96.9578	96.9682	97.4085	96.785	97.2879	97.7826	97.0585	97.6725	97.794
39	S. pneumoniae 70585	67.6889	67.9783	67.9242	75.1803	71.5	68.4806	68.2879	67.877	68.0197	67.4816	68.9466	68.8182	76.0565	84.7005	69.2848	92.0476	92.2481	69.2177	69.2195	88.474	75.1733	75.4652	97.2677	96.6612	97.3674	97.3011	96.9557	96.8559	97.5327	96.8162	97.1846	97.0912	97.1383	97.6952	96.9137	97.3149	97.5569	97.1572
40	S. pseudoporcinus SPIN 20026	70.9495	70.7991	72.0344	68.5791	79.3333	69.1296	75.6574	74.9321	75.0355	75.0104	72.1695	72.0139	67.9432	68.3317	71.6281	67.949	67.7481	70.0246	70.0238	68.0792	67.6181	67.9943	68.8313	68.1492	68.0354	68.0357	68.0854	68.364	67.9904	67.8907	67.9527	68.0166	68.1628	68.1093	68.2331	68.353	67.931	68.0994	68.3485
41	S. pyogenes MGAS315	73.9186	74.086	73.8637	68.9262	75.3103	70.3622	88.405	80.3921	79.9893	79.7759	73.4229	73.2056	69.3491	69.0147	72.949	68.8648	69.0544	71.528	71.6381	69.2705	68.8744	69.1388	68.9387	68.7369	68.9671	69.0877	69.0411	68.7094	69.1244	69.1484	68.7311	69.0544	68.8191	69.1483	69.05	69.0458	69.1244	68.5228	68.6518	75.9367
42	S. pyogenes MGAS2096	73.9701	74.0015	74.0968	68.9417	73.4516	70.3148	88.6644	80.1792	79.6752	79.662	73.5982	73.4114	69.4066	68.9389	73.2174	69.0435	69.067	71.3481	71.5808	69.2713	69.12	69.0974	68.9922	68.6819	68.8156	69.0743	68.9355	68.9365	69.156	68.9991	68.8307	69.2281	68.8549	69.0887	69.1429	69.1459	68.9191	68.8876	68.9715	75.88	97.8701
43	S. pyogenes MGAS5005	74.044	74.1187	74.2917	68.9471	78.3226	70.19	88.536	80.2482	79.6011	79.4803	73.385	73.2903	69.556	68.9919	72.9422	69.1085	69.1033	71.494	71.6293	69.324	69.0202	69.1698	69.1164	68.8469	69.0324	69.2035	68.944	69.0135	69.3147	69.2195	68.9085	69.3066	68.9939	69.2368	69.2503	69.2239	68.9639	68.811	68.8873	75.8591	98.0631	98.3063
44	S. pyogenes MGAS6180	74.2094	74.1004	74.0241	68.6696	74.1333	70.0702	88.4524	79.7572	79.6958	79.5513	73.046	72.904	69.3434	68.8307	73.0095	68.6895	68.813	71.1885	71.2865	69.1999	68.596	68.8524	69.1898	68.6876	68.9789	69.1651	68.9856	68.8657	68.9891	69.0139	68.7343	69.1031	68.9258	69.1353	69.0774	69.1	68.8925	68.7113	68.9122	75.7408	98.0365	98.0971	97.8101
45	S. pyogenes MGAS8232	74.239	73.9419	73.9054	68.694	73.5143	70.3856	88.7471	80.0401	80.1729	79.8827	73.2202	73.3153	69.3395	68.9758	72.9384	68.89	68.9765	71.3714	71.4455	69.116	68.8511	68.9635	68.8245	68.8128	68.8963	68.8595	68.9393	68.7851	69.1467	68.9766	68.6887	68.9549	68.7966	68.8778	68.8891	68.9383	68.963	68.5899	68.5913	75.8676	97.8145	97.1976	97.6671	97.2585
46	S. pyogenes MGAS9429	73.9813	74.0594	74.1432	68.9969	74.0882	70.2742	88.6897	80.5847	79.8718	79.7785	73.2776	73.26	69.4379	68.9697	73.1938	68.883	69.0794	71.3979	71.61	69.2886	69.0016	68.9853	69.0006	68.8436	68.8818	69.0806	68.9447	69.0183	69.1641	69.0068	68.7192	69.2633	68.9094	69.1016	69.11	69.1484	68.9443	68.7932	68.9827	75.9546	97.7719	99.6085	98.2238	98.0708	97.871
47	S. pyogenes MGAS10270	73.9986	74.3461	74.0568	68.4079	73.7667	70.2969	88.7945	79.9792	79.7437	79.5911	73.173	72.9681	69.3066	68.9211	73.1168	68.6132	68.6873	71.348	71.4894	69.2117	68.4605	68.8052	68.832	68.3894	68.6945	68.7931	68.7665	68.5031	68.8843	68.9105	68.6059	68.8929	68.7633	68.7934	68.7738	68.7532	68.716	68.4818	68.8509	75.8337	98.0665	97.6803	97.7013	98.1553	97.8577	97.7296
48	S. pyogenes MGAS10394	74.0672	73.9428	73.9498	68.9034	76.0882	70.4103	88.7189	80.5497	80.0299	79.6907	73.3628	73.2465	69.3713	69.3091	72.9326	68.9801	69.0684	71.3139	71.4049	69.3549	68.9104	69.0868	68.9425	68.7819	68.7999	69.0261	68.8745	68.7588	69.1569	69.2551	68.7823	68.9968	68.8122	69.0245	68.9544	68.9993	68.8814	68.536	68.7846	75.7073	97.8415	97.2819	97.3988	97.4024	98.1609	97.1603	97.5999
49	S. pyogenes MGAS10750	74.0579	73.9743	73.9868	68.965	72.9118	70.2933	88.7554	79.5678	79.6091	79.5457	73.3157	73.2824	69.155	68.9901	72.7246	68.6252	68.7818	71.387	71.5633	69.1033	68.7926	68.8518	70.0098	68.6946	68.8526	68.9161	68.8356	68.7352	69.1679	69.1393	68.6868	69.0635	68.8075	68.9807	68.8151	68.876	68.8432	68.4819	68.7132	76.2785	97.8992	97.4946	97.5775	97.6417	97.9839	97.5671	98.144	97.7746
50	S. pyogenes M1 GAS	74.1455	73.8138	74.0764	68.9057	75.7812	70.3752	88.6776	80.0918	79.813	79.8369	73.0984	73.3284	69.3672	69.0298	72.9414	69.0181	69.0195	71.5333	71.5411	69.2957	68.8065	69.0246	69.0674	68.9189	69.0302	69.0844	68.9262	68.8884	69.2033	69.1949	68.9135	69.3076	69.0418	69.1714	69.0921	69.1002	68.9935	68.6066	68.9214	75.8094	98.0252	98.1336	99.2166	98.064	98.0521	98.1362	97.9635	97.9792
51	S. pyogenes NZ131	73.982	73.98	73.9136	68.9219	76.2083	70.4855	88.6415	80.5366	79.9908	79.8082	73.4256	73.3001	69.3012	68.987	73.1939	68.9917	69.0106	71.4483	71.6212	69.3269	68.8083	68.9979	68.9524	68.9647	68.9168	68.8921	68.97	69.0435	69.0357	69.0083	68.8548	69.0385	68.8879	68.9488	69.142	69.0937	69.0159	68.9278	68.9335	75.9704	97.7943	97.8847	97.8948	97.827	98.0643	97.7983	97.8503	97.8744
52	S. pyogenes SSI-1	74.0379	74.1728	73.8667	68.9274	75	70.4848	88.2729	80.4616	80.1349	79.974	73.4634	73.2078	69.3032	69.0132	73.0628	68.9479	69.0353	71.5642	71.65	69.2803	68.9456	69.2283	69.0204	68.7545	69.0214	69.1774	69.0964	68.7663	69.1705	69.205	68.7705	69.0781	68.9396	69.2269	69.1126	69.1306	69.1681	68.6263	68.7771	75.994	99.8482	97.7484	97.7651	97.8486	97.7783	97.4471	97.8588	97.9575
53	S. pyogenes str. Manfredo	74.1762	74.1993	74.1397	68.9099	76.16	70.6759	88.767	80.9499	80.3883	80.1287	73.5428	73.4112	69.5226	69.1143	73.3012	69.0292	69.0517	71.596	71.6402	69.3301	69.0382	69.1484	69.0652	68.8439	68.9364	69.0878	69.0257	68.96	69.3366	69.1361	68.7828	69.0881	68.9473	69.1245	69.1407	69.1349	69.1244	68.7595	68.7715	76.1222	97.9258	97.6596	97.805	97.6603	98.6107	97.649	97.8389	98.3373
54	S. salivarius SK126	70.6243	70.5356	71.0273	68.7528	79.6136	70.5539	70.8802	71.09	70.7647	70.5497	72.8592	73.0955	68.7744	69.9076	72.9158	70.7139	69.5886	71.2528	71.1635	69.7045	71.4451	71.0612	70.2849	70.5188	70.5701	70.4463	70.6979	70.8265	70.2163	70.2047	70.2122	70.4507	70.7347	70.5113	70.7889	70.8431	70.085	70.7567	70.1699	70.454	71.2536	71.3484	71.2186	71.3038	71.2264	71.3642	71.2721	71.1973
55	S. sanguinis ATCC 49296	68.4628	68.6387	68.2491	75.262	66.5484	68.4841	68.6951	68.2996	68.2565	68.1364	69.3782	69.3333	76.0247	86.4317	69.3389	89.6311	89.9321	69.2558	69.4715	96.0941	75.79	75.4552	89.2085	89.0902	89.2583	89.5598	89.4295	89.1379	89.2383	89.379	89.2218	89.3934	89.2525	89.5356	89.4637	89.3354	89.4779	89.2831	89.3934	68.0383	68.8815	69.344	69.2312	69.1919	69.0196	69.2332	69.0159	69.0114
56	S. sanguinis SK36	68.2082	68.1664	68.0283	77.5529	70.375	68.337	68.509	68.3548	68.1201	67.9886	69.1029	69.5196	83.3397	75.5517	69.6087	75.5073	75.9072	69.6151	69.6523	75.704	74.9336	74.6714	75.7062	75.6713	75.5384	76.0151	75.8099	75.6788	75.8211	75.6748	75.4826	76.0463	75.9027	75.9828	75.9798	75.9719	75.7136	75.7659	75.7501	67.9522	69.0181	68.9369	68.9852	68.9379	68.9597	68.9383	68.9046	68.9918
57	S. sanguinis VMC66	67.9522	67.7606	67.9138	77.5711	71.0833	68.2419	68.4311	68.2758	67.9234	67.8411	69.0131	69.3669	83.2881	75.5069	69.3969	75.4087	75.8774	69.3859	69.3672	75.774	74.7402	74.6254	75.6755	75.5791	75.4794	76.0622	75.8682	75.5855	75.7639	75.6458	75.519	75.9419	75.8523	76.0762	75.9246	75.9193	75.735	75.7263	75.7809	67.721	68.6854	68.6571	68.7167	68.641	68.7002	68.6454	68.6224	68.7252
58	S. suis BM407	68.126	68.6239	70.1266	69.7573	80.3478	68.2515	67.9396	68.6412	68.6286	68.4104	69.9856	69.9335	70.1582	70.1832	69.4983	70.8042	70.3374	68.7881	68.8019	70.1383	69.6848	69.9065	70.3323	70.8309	70.9822	70.4834	70.6462	71.1033	70.4167	70.4417	70.406	70.5479	70.9028	70.6397	71.0482	71.2266	70.4216	70.6666	71.2865	69.0726	68.8372	69.0212	68.7167	68.6647	68.7701	68.8434	68.5693	68.7334
59	S. suis GZ1	68.0796	68.2576	68.1385	69.7773	68.5862	68.2599	67.8647	68.7088	68.4939	68.3328	69.0475	69.081	70.168	70.1692	69.3529	70.646	70.2837	68.8627	68.6926	70.3531	69.6681	69.8295	70.2635	70.1867	70.213	70.1757	70.11	70.3285	70.2234	70.267	70.2118	70.3221	70.2374	70.2852	70.1057	70.2684	70.1529	70.0558	70.5261	67.2728	68.5564	68.5071	68.4794	68.3638	68.5547	68.561	68.2619	68.5129
60	S. suis P17	68.2443	68.3999	68.3601	69.8809	68.75	68.2984	67.9647	68.7733	68.5597	68.3693	69.0649	69.1365	70.2701	70.2615	69.4714	70.7515	70.4611	68.8863	68.8006	70.3803	69.7185	69.9462	70.49	70.361	70.4069	70.4157	70.3076	70.5045	70.3874	70.4423	70.3787	70.4602	70.4929	70.5657	70.2935	70.4417	70.3861	70.2408	70.631	67.2298	68.7107	68.7648	68.551	68.4886	68.651	68.6531	68.4252	68.6616
61	S. suis SC84	68.1735	68.5392	69.305	69.7967	76.3158	68.1981	67.9402	68.7346	68.569	68.3972	69.4685	69.5089	70.1848	70.2194	69.4338	70.7721	70.3382	68.7953	68.7661	70.2389	69.6449	69.8478	70.3763	70.5593	70.6252	70.3871	70.4645	70.7619	70.3448	70.3847	70.3119	70.4279	70.7012	70.5192	70.6465	70.8129	70.3426	70.4419	70.9843	68.2742	68.7341	68.7491	68.501	68.4644	68.6488	68.643	68.4009	68.6321
62	S. thermophilus CNRZ1066	70.5093	70.5585	70.6241	69.3355	69.5556	70.6039	70.3965	70.2095	70.1526	69.898	72.5986	72.6693	69.8855	70.3319	73.2261	70.2659	70.0161	71.3023	71.3535	69.8694	70.7756	70.7126	70.2966	70.5122	70.2921	69.9465	69.9352	70.3026	70.3254	70.2983	70.2591	70.2192	70.1431	70.1186	69.9717	70.1493	70.0237	70.1953	70.1093	69.7273	70.6251	70.6731	70.735	70.3787	70.5913	70.6415	70.4873	70.5971
62	S. thermophilus LMD-9	71.2175	71.2734	71.2321	69.7519	72.5769	71.8633	71.2037	71.1954	71.0759	70.7135	73.5439	73.7383	70.6219	70.6235	74.3657	70.4585	70.612	72.3594	72.3491	70.5543	71.223	71.4121	70.583	70.7863	70.6839	70.6118	70.6176	70.8106	70.5489	70.7056	70.5947	70.7073	70.8477	70.6862	70.5769	70.6586	70.6865	70.5926	70.584	70.2519	71.4129	71.6701	71.5245	71.2572	71.5237	71.623	71.1531	71.445
64	S. thermophilus LMG 18311	70.6061	70.6324	70.6575	69.2634	71.3333	70.6756	70.551	70.2613	70.1807	69.9808	72.6734	72.7769	69.8486	70.2245	73.184	70.1584	69.9935	71.2608	71.346	69.7595	70.6939	70.6962	70.1424	70.3641	70.1764	69.9176	69.8885	70.2699	70.3079	70.2394	70.1616	70.1942	70.1087	70.0278	69.9627	70.1566	70.0122	70.1992	70.0056	69.7582	70.8018	70.7626	70.8294	70.4991	70.6987	70.8052	70.581	70.8102
65	S. thermophilus ND03	70.8829	70.7589	70.8018	69.7276	69.8919	71.3744	70.6409	70.7069	70.5662	70.3998	73.0639	73.1414	70.3036	70.2743	74.0087	70.2747	70.3129	71.8949	71.8604	70.2504	70.6806	71.0475	70.1464	70.3843	70.2716	70.0315	70.1302	70.4249	70.4158	70.3098	70.1224	70.2472	70.3741	70.1585	70.2072	70.2392	70.1109	70.3994	70.125	69.8441	71.0316	71.2693	71.0321	70.8785	71.0355	71.1957	70.7084	71.0311
66	S. uberis 0140J	71.7724	71.7472	71.771	67.62	74.2286	69.8364	76.1689	75.8414	75.7809	75.5813	72.567	72.4487	68.2756	68.2508	72.1784	68.4755	68.0155	70.4846	70.5742	68.4504	67.8241	68.03	68.2467	68.172	67.9931	68.2164	68.1088	68.1999	68.223	68.1998	68.3613	68.3528	68.2557	68.2482	68.1164	68.0203	68.3249	67.7956	68.3153	78.9967	76.3029	76.325	76.2801	76.0898	76.358	76.2632	76.0596	76.2647
67	S. vestibularis F0396	70.7963	71.0041	70.9717	69.0989	73	70.7215	70.9185	70.5478	70.5004	70.4923	72.6701	72.8328	70.0577	70.7258	73.6699	70.1808	70.5547	71.9647	71.9507	70.4979	70.9334	71.1387	70.0056	70.055	70.0571	70.1363	70.1879	70.2344	69.971	70.1062	70.191	70.299	70.4144	70.1988	70.3966	70.4803	70.043	70.2609	70.475	70.0868	71.4246	71.3012	71.0976	70.7514	71.3869	71.2446	70.6414	71.252
[truncated: 19 more columns]
