# Supplementary material for: Streptococcal taxonomy based on genome sequence analyses
Source: F1000Res. 2013 Mar 1;2:67. [Version 1] doi: 10.12688/f1000research.2-67.v1 (PMC3799547; doi:10.12688/f1000research.2-67.v1)
Supplement: Raw data: genomic signatures — Genomic dissimilarity [δ(f,g)] values between Streptococcus strains. [file f1000research-2-865-s0002.tgz › Genomic_signature_FV.xls]

## Sheet: Genomic_signature_FV
Genomic dissimilarity values between Streptococcus.
		1	2	3	4	5	6	7	8	9	10	11	12	13	14	15	16	17	18	19	20	21	22	23	24	25	26	27	28	29	30	31	32	33	34	35	36	37	38	39	40	41	42	43	44	45	46	47	48
1	S. agalactiae A909
2	S. agalactiae NEM316	3.87542
3	S. agalactiae 2603VR	1.31933	3.44156
4	S. anginosus F0211	58.8338	57.8625	57.9805
5	S. bovis ATCC 700338	69.3658	71.6882	69.2728	43.6518
6	S. downei F0415	66.2715	63.0758	66.0218	79.4404	113.987
7	S. dysgalactiae subsp. equisimilis GGS-124	24.7695	24.5635	24.8015	48.599	63.7877	54.5718
8	S. equi subsp. equi 4047	64.8518	63.5268	64.3448	76.3775	101.237	73.5935	68.4141
9	S. equi subsp. zooepidemicus	68.773	67.448	68.266	81.3191	104.247	77.3186	72.1391	5.13781
10	S. equi subsp. zooepidemicus MGCS10565	73.46	72.135	72.953	84.1033	105.282	81.9813	76.8018	8.60822	4.83142
11	S. gallolyticus subsp. gallolyticus TX20005	82.2368	84.2376	82.1411	50.9768	12.9965	126.984	75.5733	109.022	112.032	113.067
12	S. gallolyticus UCN34	77.2539	79.2547	77.1582	46.5963	17.0972	122.001	68.7436	103.358	106.368	107.403	14.8607
13	S. gordonii str. Challis substr. CH1	44.5219	40.6465	43.821	53.383	90.3687	44.6662	42.7637	57.268	60.9931	65.6558	102.845	97.4088
14	S. infantis SK1302	46.3953	42.6655	45.0759	56.9713	83.4979	60.6368	38.1376	76.9382	81.8798	84.664	95.7999	88.9702	30.3786
15	S. infantarius subsp. infantarius ATCC BAA-102	65.9113	67.9121	65.8156	39.1088	22.8321	110.658	57.824	103.024	106.034	107.069	28.6531	20.9919	86.0663	76.1559
16	S. mitis B6	42.563	38.8332	41.2437	56.8494	85.0483	54.1426	33.3529	77.6805	81.4055	86.0682	97.2647	90.435	25.9877	7.70052	77.879
17	S. mitis SK321	44.0566	40.3268	42.7373	54.4939	84.6111	53.0096	32.2157	75.4179	79.1429	83.8057	96.044	89.2143	27.006	11.6094	77.0141	4.62078
18	S. mutans NN2025	37.3232	36.7591	37.0102	34.0715	60.7097	60.2478	23.8102	52.075	55.8	60.4627	70.5007	68.5296	41.6835	54.7816	61.9075	48.5031	46.2311
19	S. mutans UA159	37.2462	36.6821	37.0897	33.8786	61.0011	59.8582	23.7763	52.8321	56.5571	61.2199	70.7309	68.5712	40.9155	54.1379	61.6254	47.8594	45.5873	1.32503
20	S. oralis ATCC 35037	51.9287	48.199	50.6094	54.7566	84.6288	61.7599	38.5732	80.9721	84.6972	89.3599	95.4013	88.163	34.0105	9.95497	74.4884	13.1092	14.3156	53.7445	53.2892
21	S. parasanguinis ATCC 15912	64.224	62.3202	63.7028	51.351	89.7378	64.5821	48.8328	98.7983	102.322	107.1	101.03	95.6389	54.3695	42.262	83.8931	39.0976	37.6392	55.5396	54.7769	34.1386
22	S. parasanguinis F0405	54.9528	54.6612	54.5506	51.3784	91.0626	60.5138	46.3746	95.2887	99.0137	103.676	102.355	96.9637	44.6415	37.4612	84.795	33.5849	34.3567	49.967	49.6049	31.8129	16.8586
23	S. pneumoniae AP200	40.2274	36.8399	39.5174	56.8935	86.9302	49.5232	32.4024	76.1175	79.8425	84.5053	99.4067	92.5769	24.3608	12.8017	80.9589	5.53774	5.11126	45.8331	45.0328	18.6469	38.5313	32.112
24	S. pneumoniae ATCC 700669	39.3725	35.6427	38.0532	55.4259	84.9002	51.0625	32.1397	74.742	78.467	83.1297	97.3766	90.5469	23.6104	11.5151	79.1213	4.84996	5.0847	45.1155	44.4718	17.9591	39.7588	33.8575	2.85192
25	S. pneumoniae CGSP14	39.6756	35.9458	38.3563	55.9815	85.6732	50.4895	32.5202	75.1046	78.8296	83.4923	98.1497	91.3199	23.2612	11.7217	79.7229	4.82508	5.01926	45.45	44.8063	17.9343	39.8306	33.4489	1.95834	1.0072
26	S. pneumoniae D39	39.866	36.3991	39.0766	56.6035	85.8938	50.6472	31.8001	76.3511	80.0761	84.7388	98.3702	91.5405	24.8523	11.8334	79.7946	4.5995	4.4698	45.7067	44.9064	17.7087	38.7101	32.7527	1.42638	2.19954	2.28916
27	S. pneumoniae G54	40.5317	37.1443	39.8217	57.4734	86.5933	50.9954	32.0972	77.2823	81.0073	85.67	99.0697	92.24	25.7681	11.5034	80.3985	4.25162	4.54808	46.7196	45.9193	17.3608	38.16	32.0875	1.52369	3.16386	2.97076	1.04886
28	S. pneumoniae Hungary19A-6	39.7093	35.9795	38.3899	54.9975	84.2033	50.9082	31.7688	73.8379	77.5629	82.2256	96.6797	89.8499	22.9332	11.1831	78.1598	4.40991	5.13977	45.2778	44.634	17.5191	40.8611	35.2947	3.67873	1.61301	1.91091	2.8596	3.82393
29	S. pneumoniae INV104	39.2895	35.5597	37.9702	55.3499	84.6046	50.3765	31.383	74.2651	77.9901	82.6528	97.0811	90.2513	23.3793	11.9036	78.5976	5.03999	4.94805	44.8066	44.1629	18.1492	40.4364	34.7821	3.00474	1.40565	1.45827	2.22204	3.23528	0.923197
30	S. pneumoniae INV200	39.9964	36.2666	38.8141	56.5152	86.0546	50.2595	32.2244	75.5424	79.2675	83.9302	98.5311	91.7013	24.1556	11.8876	79.9806	4.80207	4.61028	45.4639	44.7866	17.9113	39.3648	33.2871	1.33457	1.8303	1.46511	0.972043	1.77878	2.38385	1.87931
31	S. pneumoniae JJA	40.7917	37.062	39.4724	55.8151	84.5827	52.0342	32.4385	74.7257	78.4507	83.1134	97.0591	90.2294	23.8945	9.76633	78.2947	2.99783	4.4155	46.6301	45.9864	16.0375	40.5524	35.0896	3.61445	2.12603	2.27258	2.65434	3.34263	1.52072	2.13725	2.31523
32	S. pneumoniae OXC141	41.5859	37.8562	40.2666	56.2584	85.6896	51.3493	32.7139	75.8047	79.5297	84.1925	98.1661	91.3363	25.0434	10.625	79.4486	3.4126	3.17716	46.1949	45.5511	16.4011	38.692	33.2999	2.28305	2.87378	2.56434	1.77861	2.01214	3.01685	2.65593	1.69768	2.35458
33	S. pneumoniae P1031	40.7424	37.0126	39.4231	56.9219	86.1536	51.5573	32.8364	76.5015	80.2265	84.8892	98.63	91.8003	24.944	10.5819	80.0101	3.50195	4.17258	46.4194	45.7757	16.6111	38.7127	32.7052	2.21983	2.46247	2.04691	1.30169	1.34511	2.78881	2.37732	1.30572	2.44459	1.35987
34	S. pneumoniae R6	39.9755	36.5073	39.1848	56.5971	85.8785	50.64	31.7906	76.3353	80.0603	84.723	98.3549	91.5251	24.8927	11.8037	79.7469	4.53006	4.35083	45.7372	44.9369	17.6392	38.7202	32.8098	1.44349	2.28438	2.38393	0.133665	1.0376	2.8838	2.24623	1.01789	2.64461	1.66855	1.31888
35	S. pneumoniae Taiwan19F-14	39.7387	36.3509	39.0284	57.1093	85.7056	50.7804	31.2581	77.5548	81.2798	85.9425	98.182	91.3523	24.807	11.5445	79.07	3.92956	4.7803	46.2564	45.4561	16.876	39.1844	32.7794	2.43857	3.65825	3.16779	1.72474	1.93395	3.71693	3.2897	2.42072	3.27283	3.06276	2.24296	1.68883
36	S. pneumoniae TCH843119A	39.8803	36.1839	38.8613	56.7989	85.1991	51.1498	31.1488	77.374	81.099	85.7617	97.6755	90.8458	24.8677	11.1603	78.5088	3.54539	4.62705	46.0346	45.2343	16.4871	39.3697	33.211	2.94819	3.56188	3.27953	1.90904	2.17518	3.53612	3.1089	2.3607	3.21281	2.91422	2.1113	1.87187	0.575967
37	S. pneumoniae TIGR4	40.4611	36.7313	39.1417	55.6889	84.9253	51.2802	32.5742	74.4775	78.2025	82.8652	97.4017	90.5719	23.3154	10.5023	78.7812	3.67745	4.71724	46.1532	45.5094	16.7866	40.4973	34.7251	3.1592	1.32651	1.53547	2.31946	3.19558	0.979041	1.51923	1.8555	0.817491	2.44669	2.13512	2.32598	3.52361	3.45652
38	S. pneumoniae 670-6B	39.7116	35.9818	38.3923	56.7162	85.8154	51.4288	32.4038	76.565	80.2901	84.9528	98.2918	91.462	24.4628	10.9379	79.6956	4.01167	4.47316	46.0957	45.4519	17.0295	39.2701	32.7505	2.05314	2.034	1.46045	1.67329	1.97481	2.72717	2.29995	1.66757	2.56627	2.05965	1.28855	1.7386	2.35866	2.50851	2.19789
39	S. pneumoniae 70585	39.8198	36.09	38.5005	56.211	85.4852	51.053	32.1269	75.4663	79.1913	83.8541	97.9617	91.1319	24.456	11.3255	79.5572	4.50108	4.43729	45.452	44.8082	17.6103	39.2321	33.4824	1.88445	1.3978	1.53577	1.07159	2.06222	1.94557	1.33884	0.940393	1.87675	1.76613	1.27454	1.11048	2.54955	2.50431	1.44186	1.45229
40	S. pseudoporcinus SPIN 20026	34.2436	32.2797	34.775	62.0266	86.8007	38.0073	29.7851	60.9822	64.7072	69.37	99.2771	92.9619	39.3642	53.9061	81.9166	46.2912	44.6842	37.2642	37.2038	57.9569	61.203	59.213	41.1044	42.391	42.1843	42.0726	42.4027	42.723	42.0025	42.0185	44.1397	43.2811	43.3242	42.1024	42.3616	42.7458	43.4038	42.9682	42.5805
41	S. pyogenes MGAS315	23.8428	22.8336	23.3072	47.1441	60.2279	68.9803	15.8764	57.3938	61.1189	65.7816	70.2398	59.8003	45.95	42.3847	55.2042	37.9461	37.7739	25.0899	25.4008	41.2825	61.2298	57.4148	39.8969	37.8362	38.4404	38.8962	39.6432	36.9424	37.3373	38.9276	37.4126	39.0276	39.2766	38.8854	38.2156	37.7429	37.7579	38.5863	38.5495	34.2841
42	S. pyogenes MGAS2096	22.2812	21.6841	22.0019	47.769	61.4019	66.1761	12.5754	59.2313	62.9563	67.619	71.4138	61.7859	45.2871	41.9932	55.3091	37.3014	36.1642	23.2272	23.4714	41.1473	58.9841	54.757	37.2381	36.2174	36.5978	36.2374	36.9844	35.8465	35.4606	36.302	36.5161	36.7915	36.914	36.2266	35.6454	35.2274	36.6518	36.4814	36.2045	32.0271	3.30103
43	S. pyogenes MGAS5005	23.3807	22.4737	22.8451	47.7119	61.2253	66.687	13.1581	58.3109	62.0359	66.6987	71.2372	61.4917	45.2569	41.7651	55.4121	37.0733	36.1276	23.4046	23.5455	41.3291	59.9119	55.9948	37.7561	36.1872	36.5676	36.7554	37.5024	35.8163	35.4305	36.7869	36.4859	36.8869	37.1359	36.7446	36.0748	35.6021	36.6217	36.4513	36.4088	32.5192	2.71831	1.24487
44	S. pyogenes MGAS6180	22.3585	21.0127	22.2849	50.203	63.1292	65.6821	13.5933	59.0855	62.8105	67.4732	73.1411	63.4235	44.9033	41.0718	56.4988	36.5552	35.774	25.4142	25.3803	41.9038	59.8305	56.147	36.5626	35.8336	36.214	35.5619	36.3089	35.4627	35.0769	35.9183	36.1323	36.4078	36.5302	35.5511	34.8813	34.5703	36.2681	36.0977	35.8208	30.9271	3.78079	2.43403	2.51896
45	S. pyogenes MGAS8232	23.7353	22.5988	23.1998	47.3786	60.8278	67.8777	14.9158	57.5097	61.2347	65.8974	70.8397	60.7605	45.3879	41.8897	55.6553	37.1979	36.6596	24.3451	24.656	41.1567	60.5543	56.8667	38.7826	36.7219	37.3261	37.7819	38.5288	35.9473	36.2229	37.8133	36.617	37.9133	38.1623	37.771	37.1012	36.6286	36.7527	37.472	37.4352	33.2569	1.11433	2.34041	1.75769	3.18594
46	S. pyogenes MGAS9429	22.8121	21.6872	22.2766	48.4498	61.5879	66.665	13.7908	58.8392	62.5643	67.227	71.5998	61.8755	45.1685	41.5159	55.3021	36.8241	36.0391	24.179	24.4899	41.1261	59.7322	56.0025	37.686	36.0988	36.4792	36.6853	37.4323	35.7279	35.342	36.7168	36.3975	36.8168	37.0658	36.6745	36.0047	35.532	36.5332	36.3755	36.3387	32.2962	2.4026	1.44411	0.965609	1.75989	1.6897
47	S. pyogenes MGAS10270	21.8083	20.9645	21.4408	49.4145	62.1116	66.8121	14.1531	59.7148	63.4398	68.1026	72.1235	62.0631	45.9232	42.1675	55.5569	37.5752	36.7939	24.8413	25.0876	42.0335	60.1784	55.6711	37.8765	36.8535	37.234	36.8757	37.6227	36.4826	36.0968	36.9382	37.1523	37.4277	37.5502	36.8649	36.1951	35.7225	37.288	37.1176	36.8407	32.2118	2.96277	1.65004	2.15128	1.51633	2.50698	1.48653
48	S. pyogenes MGAS10394	23.0639	21.426	22.5284	49.0877	62.126	66.5121	13.964	58.2524	61.9774	66.6402	72.1379	62.3734	44.6646	41.007	55.6695	36.3165	35.5352	24.859	24.9816	41.053	59.8803	56.694	37.2425	35.5949	35.9753	36.2418	36.9888	35.224	34.8382	36.2732	35.8936	36.3733	36.6222	36.231	35.5612	35.0885	36.0293	35.9319	35.8951	31.8033	2.86504	1.94888	1.45447	1.40939	2.19771	0.885062	1.98372
49	S. pyogenes MGAS10750	21.9027	20.9516	21.9764	49.5658	63.4442	64.503	12.6726	59.4053	63.1303	67.7931	73.4561	64.3373	44.1948	40.7826	57.233	36.0908	35.0655	24.7771	24.7431	41.9693	58.8925	54.4559	35.3877	35.1251	35.5056	34.7855	35.0826	34.7542	34.3684	35.2098	35.4239	35.6993	35.8218	34.776	34.0258	33.8867	35.5596	35.3892	35.1123	29.5941	4.68995	2.55134	2.9251	1.8811	3.66276	2.70209	2.61768	2.58996
50	S. pyogenes M1 GAS	23.6915	22.6506	23.1559	48.217	61.4305	66.8903	13.4788	58.1317	61.8567	66.5194	71.4424	61.4506	45.4948	41.8562	55.4404	37.1644	36.3655	23.8845	24.1222	41.6993	60.4039	56.6206	37.969	36.4251	36.8056	36.9683	37.7153	36.0542	35.6684	36.9997	36.7239	37.0997	37.3487	36.9574	36.2876	35.815	36.8596	36.6892	36.6216	32.7072	2.66219	1.88033	0.690608	2.26029	1.97251	1.02075	2.06884	1.34727
51	S. pyogenes NZ131	23.3319	22.126	23.3087	49.0369	62.6637	65.2727	12.8467	58.9661	62.6911	67.3538	72.6756	62.8732	45.0669	41.2883	56.2058	36.7188	35.9375	24.2481	24.2141	41.4773	59.0382	55.5129	36.6758	35.9972	36.3776	35.6751	36.4221	35.6263	35.2405	36.0819	36.2959	36.5714	36.6938	35.6643	34.9945	34.7338	36.4317	36.2613	35.9844	31.4245	3.9209	1.75971	1.77238	1.30133	2.88533	1.5964	2.12595	1.73235
52	S. pyogenes SSI-1	24.2509	23.2603	23.7153	46.9024	60.055	69.0664	15.6991	57.0618	60.7868	65.4496	70.0669	59.6228	45.9558	42.3982	55.1963	38.0548	37.8749	24.7553	25.0662	41.3124	61.504	57.6705	39.9979	37.9372	38.5414	38.9972	39.7442	37.0434	37.4383	39.0287	37.5136	39.1287	39.3777	38.9864	38.3166	37.8439	37.859	38.6874	38.6506	34.4539	0.434336	3.28387	2.54099	4.02702	1.21535	2.5108	3.1755	2.96958
53	S. pyogenes str. Manfredo	24.1068	22.6925	23.5712	48.6125	61.9283	67.4803	14.8085	57.4865	61.2116	65.8743	71.9402	61.4179	45.967	42.2591	56.4582	37.619	36.8377	24.4332	24.6367	41.8151	60.6427	57.2328	38.5944	36.8974	37.2778	37.5936	38.3406	36.5264	36.1406	37.6251	37.1961	37.7251	37.9741	37.5828	36.913	36.4404	37.3318	37.2838	37.247	32.998	1.91439	2.63968	1.69541	2.58406	1.44311	1.50117	2.34631	1.72929
54	S. salivarius SK126	35.6825	33.3556	34.4978	57.2484	69.4939	65.132	33.5954	73.5905	77.3155	81.9782	81.9703	76.516	46.5072	25.5107	61.9509	26.3114	27.5864	50.248	50.0504	29.6361	55.7142	53.0745	29.1273	27.1289	27.8902	27.8645	28.1006	26.7724	27.0549	28.1408	26.5723	28.1538	27.8227	27.894	27.41	27.0083	27.1806	27.3429	27.3917	54.4436	35.8159	35.8888	35.3031	34.829	35.7009	35.1153	35.8223	34.3199
55	S. sanguinis ATCC 49296	50.8779	47.1482	49.5586	55.9846	85.7849	60.7456	39.1325	82.0795	85.8045	90.4672	96.5574	89.3191	32.9537	11.6213	76.6408	12.9338	13.7843	53.9415	53.4862	3.52129	32.7404	29.5592	17.9191	17.2313	17.2064	16.9809	16.633	16.7913	17.4213	17.1834	15.3096	15.6733	15.8833	16.9114	16.4269	16.0927	16.0588	16.3016	16.8824	57.2291	42.043	41.7931	42.1728	42.5312	41.9197	41.9443	42.4584	42.0625
56	S. sanguinis SK36	61.8491	58.4251	60.6933	53.0439	90.4894	57.7219	59.8009	47.3806	51.3314	53.7203	102.564	97.5812	21.8505	39.4031	89.116	41.14	42.011	50.6127	50.0945	46.4704	64.7215	56.0204	40.4939	39.1981	39.1386	40.7916	41.5823	38.8706	39.6206	40.1011	39.4218	40.6045	40.5644	40.8348	41.2377	41.2815	38.955	40.0117	40.0952	57.9243	56.9306	57.6393	57.1005	57.4396	56.5843	57.3239	58.314	57.0135
57	S. sanguinis VMC66	64.3023	60.8784	63.1465	53.1066	90.4086	59.3022	60.0135	46.2944	50.1972	52.5861	102.627	97.6439	23.4308	39.2285	90.0259	39.9964	41.5729	49.8819	49.3637	45.3741	62.9963	56.2919	40.8868	39.778	39.7817	41.025	41.4896	39.4441	40.1894	40.4602	39.4839	39.9351	40.1986	41.0359	42.284	42.0843	39.2384	40.453	40.3883	59.5046	57.047	57.7557	57.2169	57.5559	56.7007	57.4403	58.4304	57.1299
58	S. suis BM407	31.9395	31.6479	31.5374	40.5883	66.0594	58.4665	26.4732	77.7822	81.5072	86.1699	79.0559	74.073	42.3684	28.3971	62.7304	24.8811	24.1445	37.5619	37.6162	30.9039	39.429	33.9496	23.2196	22.3888	23.1696	22.6288	23.0499	22.3228	22.0339	22.9568	23.0599	23.7834	23.5552	22.6912	22.9491	22.8445	23.0863	23.1703	22.407	51.2062	32.9885	30.3913	31.3981	32.1681	32.4432	31.7944	32.0029	32.0087
59	S. suis GZ1	33.1955	32.5616	32.184	38.1299	63.4621	59.5137	27.4599	78.6529	82.378	87.0407	76.4586	71.4757	42.665	29.4185	60.1331	25.1346	24.398	37.683	37.8938	31.1574	39.3641	33.8847	24.9478	23.6697	24.219	23.8814	24.5988	23.4957	23.1164	24.0153	24.0745	24.0369	24.1793	23.9057	24.2369	23.7351	24.2075	24.0988	23.5286	52.1929	32.8063	30.4403	31.2159	32.5087	32.261	31.6122	32.0496	31.8265
60	S. suis P17	32.3024	31.727	31.6164	38.9369	64.4625	58.8052	26.811	77.2378	80.9629	85.6256	77.459	72.4761	42.4727	28.9716	61.1335	25.1253	24.3887	37.2562	37.3104	31.1481	40.0534	34.574	24.4446	23.1153	23.7918	23.3782	24.0956	22.9451	22.6561	23.5791	23.5887	24.0276	23.9354	23.4026	23.7337	23.2571	23.7085	23.7925	23.0292	51.544	32.7372	30.1401	31.1468	32.0532	32.1919	31.5432	31.7516	31.7574
61	S. suis SC84	31.9841	31.6925	31.5819	40.2777	65.9605	58.2095	26.2882	77.561	81.286	85.9487	78.957	73.9741	42.2483	28.5243	62.6315	24.9596	24.2229	37.346	37.4003	30.9823	39.3811	33.9017	23.3109	22.4801	23.2609	22.7072	23.1593	22.4141	22.1252	23.0482	23.1384	23.8618	23.6337	22.7697	23.0275	22.9229	23.1776	23.2616	22.4983	51.0212	32.9843	30.3872	31.3939	32.1639	32.439	31.7903	31.9987	32.0045
62	S. thermophilus CNRZ1066	26.552	24.2252	25.3673	58.2996	75.6514	60.9655	31.1555	77.2784	81.0035	85.6662	88.1278	81.2981	43.1258	24.8651	69.8269	21.9116	23.4361	46.5116	46.3413	29.784	48.455	43.4891	23.1185	20.9733	21.8604	21.9837	22.3153	21.3269	21.0818	22.2347	21.5707	22.4147	21.9862	22.0455	22.0655	21.7185	21.8256	21.4826	21.3396	48.629	30.9993	30.5198	30.7871	30.3697	30.6774	30.1352	30.2517	29.8631
62	S. thermophilus LMD-9	26.2022	24.0685	25.0175	58.6334	75.7086	61.882	32.846	77.5555	81.2806	85.9433	88.1851	81.3553	43.1929	25.368	69.9466	22.0411	24.7745	48.1396	47.9694	30.529	49.1261	43.4262	23.8414	21.6506	22.5833	22.7066	23.0382	21.5587	21.8047	22.9577	21.7002	23.1376	22.7091	22.7684	22.7884	22.4414	22.0676	22.2055	22.0626	49.248	31.7988	31.9127	32.18	31.7626	31.6985	31.5281	31.6446	31.256
64	S. thermophilus LMG 18311	26.8469	24.52	25.6622	58.6043	75.7818	61.5545	31.9208	76.8899	80.6149	85.2776	88.2583	81.4285	43.1207	24.9444	70.0417	21.9909	23.8091	47.1925	47.0223	29.7682	48.9431	43.9676	23.5865	21.3958	22.3285	22.4517	22.7833	21.4062	21.5499	22.7028	21.65	22.8828	22.4542	22.5136	22.5335	22.1866	21.9049	21.9506	21.8077	49.1215	31.2794	31.1886	31.4559	31.0385	30.9744	30.804	30.9205	30.5319
65	S. thermophilus ND03	26.8395	24.583	25.6549	58.6021	75.4274	62.1123	32.8596	77.4124	81.1374	85.8002	87.9038	81.074	43.1344	24.9562	69.4949	22.0728	24.7007	48.3237	48.1534	30.1172	49.4822	43.9897	23.9505	21.9134	22.6925	22.8157	23.1473	21.6678	21.9139	23.0668	21.7122	23.2467	22.8182	22.8776	22.8975	22.5506	22.1767	22.3146	22.1761	49.5439	31.5475	31.9921	32.2594	31.842	31.7778	31.6075	31.7239	31.3353
66	S. uberis 0140J	44.5009	43.0474	43.9127	44.237	63.7091	50.2878	24.2221	77.1014	80.8264	85.4891	76.6958	71.7129	51.4955	54.0573	60.3703	47.1542	43.317	33.8951	33.7609	54.1907	51.2112	52.835	42.8741	43.6427	43.9164	43.3803	43.8256	43.6396	43.007	43.4465	44.9529	44.0235	44.682	43.3631	44.1169	44.2549	44.5263	44.8382	43.6806	32.9931	40.0985	36.7975	37.3802	37.8154	39.1379	38.0128	38.3751	38.186
67	S. vestibularis F0396	32.0903	29.7634	30.9056	59.8646	75.0917	63.4664	33.7914	77.2359	80.961	85.6237	87.5682	80.7384	43.0689	23.6365	68.0956	22.2383	23.6707	49.7409	49.5706	27.7274	51.741	46.828	25.0542	23.0558	23.8171	23.7914	24.0275	22.6993	22.9818	24.0677	22.4992	24.0807	23.7496	23.8209	23.3369	22.9352	23.1075	23.2698	23.3186	51.9144	33.4701	33.811	33.8804	33.2117	33.3924	33.0677	33.0937	32.7906
[truncated: 19 more columns]
